# Supplementary material for: Complications of surgical and percutaneous tracheostomies, and factors leading to decannulation success in a unique Middle Eastern population
Source: PLoS One. 2020 Jul 24;15(7):e0236093. doi: 10.1371/journal.pone.0236093 (PMC7380598; doi:10.1371/journal.pone.0236093)
Supplement: S1 Data — (XLSX) [file pone.0236093.s001.xlsx]

## Sheet: Trac_Ali
Trach_OSH	Age	Gender	Weight	Height	BMI	CNS_Pathology	Reasons	DM	CAD	HO	EF	Good_ECOG_Prior_adm	Ambulatory_discha	Anticoag_prior_trac	Anticoag_after_trach	Trac_done_CCAD	Operator	FiO2_trac	PEEP_trac	WBC_trac	Hb_trac	PLT_trac	BUN_trac	Dialysis_trac	PT_trac	aptt_trac	INR_trac	Transf_trac	OR_trac	Perc_trac	Bronc_trac	size_trac	early_compl	late_compl	overall_comp	trac_change_CCAD	size_new_trac	numb_trac_change	downs_trac	LOS	decanulation	survival	days_intub	Dislodgement	ENT	Redha	time_1st_change_trac	Total_dislodg	Total_bleed
0	43	1	54	164	20.15	1	1	0	0	0		1	0	0	0	1	RM	45	10	23.3	69	434	14.1	1	10.6	23.1	1	1	0	1	0	8	1	1	1	1	6	1	1	126	1	1	17	0	0	0		0	1
0	71	1	76	154	32.13	0	5	1	1			0	0	0	1	1	RM	50	8	17	84	218	11.1	1		28.3		0	0	1	1	8	0	0	0	1	6	1	1	53	1	1	5		0	0	24	0	0
0	72	0	42	148	19.36	0	5	1	1			0	0	0	1	1	RM	35	8	8.6	86	75	10.9	1	11.9	28	1.1	0	0	1	1	6	0	0	0	1	6	1	0	147	0	0	18		0	0	89	0	0
0	69	1	77	175	25.08	1	1	1	0			0	0	0	0	1	RM	40	5	11.3	75	106	8.4	0	11.5	31.3	1.1	0	0	1	1	8	0	0	0	1	6	10	1		0	1	8		0	0	70	0	0
0	82	1	85	170	29.34	1	1	1	1			1	1	0	0	1	RM	30	5	14.4	91	218	18.5	0	10.9	32	1	0	0	1	1	8	0	0	0	1	8	3	1	61	1	1	10		0	0	12	0	0
0	63	1	84	174	27.59	0	9	0	1	1	20	1	1	0	1	1	RM	30	8	11.6	81	195	7.6	1	11.1	30.8	1.1	0	0	1	1	8	1	0	1	1	6	1	1	93	1	1	26	1	0	0	27	1	0
0	84	0	56	165	20.53	0	6	0	1	1		0	0	0	0	1	TW	35	5	8.5	82	190	23.9	1	11.9	43.6	1.1	0	0	1	0	6	0	1	1	1	6	4	0	122	0	0	13		0	0	15	0	0
0	82	0	51	150	22.89	1	4	1	0	0		1	0	0	0	1	TW	40	5	9.6	102	247	9.7	0				0	0	1	0	6	0	0	0	0		0	0	65	0	1	5		0	0		0	0
1	74	1	70	170	24.3	1	5	1	0	0		0	0	0	0	0																		0	0	1	6	0	0	311	0	1			0	0		0	0
0	69	1	77	173	25.6	1	3	1	1	1	40	1	0	1	1	1	AW	30	5	11.5	84	305	40.1	0	30.6			0	0	1	1	8	0	0	0	1	6	1	1	95	0	1	9		0	0	36	0	0
0	49	1	95	163	35.5	0	5	0	0	0		1	0	1	1	1	RM	25	6	15.3	78	169	10.6	1				0	0	1	1	8	0	0	0	0		0	0	30	1	1	23		0	0		0	0
0	88	1	66	170	22.7	0	5	1	1	1	25	0	0	0	0	1	TW	35	5	11.3	79	191	30.8	1				0	0	1	0	6	0	0	0	1	6	1	0	85	0	1	11		0	0	51	0	0
0	76	0	60	150	26.67	1	9	0	0	0		0	0	0	0	1	AM	25	5	2.63	77	324	9.6	0					0	1	1	6	0	0	0	1	6	1	0	137	0	0	14		0	0	49	0	0
0	67	1	65	163	24.62	1	8	0	0	0		1	0	0	0	1	AM	25	5	9.2	79	253	9.8	0	10.9	24	1	0	0	1	1	8	0	1	1	1	8	7	1	491	0	1	23		0	0	48	1	0
0	85	1	59	173	19.58	0	5	1	1	1	35	1	0	1	1	1	AM	40	4	6.2	84	185	10.1	1		76.2		0	0	1	1	8	0	1	1	1	6	3	1	77	0	0	11		0	0	11	0	1
1	74	1	70	170	24.36	1	5	1	0	0		0	0	0	0	0																		0	0	1	6	3	0	312	0	1			0	0		0	0
0	58	1	79	192	21.38	1	1	1	0	0	50	1	0	0	0	1	AM	50	8	7.6	113	138	10	0				0	0	1	1	8	0	1	1	1	6	5	1		1	1	16		0	0	9	1	0
0	15	1	52	152	22.51	1	5	0	0	0		1	0	0	0	1	AM	50	8	9.8	65	276	7	0				0	0	1	1	6	0	0	0	0		0	0	38	0	1	24		0	0		0	0
0	83	0	56	157	22.56	0	5	0	0	1	30	0	0	0	0	1	AM	40	5	12.1	89	601	24.4	0	11.7		1.1	0	0	1	1	8	0	0	0	0		0	0	42	0	1	13		0	0		0	0
0	66	0	68	155	28.18	1	1	1	1	0	60	1	0	0	0	1	AW	30	5	6.3	79	326	15.6	1	10.7		1	0	0	1	1	6	0	0	0	1	6	1	0	74	0	1	5		0	0	37	0	0
0	53	1	74	158	29.56	1	1	0	0	0		0	0	0	0	1	TW	30	5	4.8	80	274	3.4	0	11		1	0	0	1	0	6	0	0	0	1	6	1	0	35	0	0	6		0	0	15	0	0
0	40	1	65	170	22.49	1	1	0	0	0		1	0	0	0	1	RM	25	6	9.1	87	480	9.7	0				0	0	1	1	8	0	0	0	1	6	3	1	369	0	0	14		0	0	19	0	0
0	60	1	55	156	22.48	1	2	1	1	0		1	0	0	0	1	RM	30	5	19.2	85	359	6	0				0	0	1		8	0	0	0	1	6	1	1	28	0	1	45		0	0	18	0	0
0	55	1	69	172	23.32	0	9	0	0	0	65	1	0	1	1	1	MH	35	8	20.2	76	362	25.3	1		31.2	1.2	0	0	1		8	0	0	0	1	8	1	0	54		1	17		0	0	21	0	0
0	72	1	62	158	24.84	1	7	0	0	0	75	1	0	0	0	1	RM	45	8	15.6	72	239	11.6	0	18.3	43	1.4	0	0	1	1	8	0	0	0	1	8	5	1		0	1	16		0	0	17	0	0
0	31	0	74	175	24.16	1	4	0	0	0	55	1	1	0	0	1	RM	30	8	7.9	72	530	4.1	0	14.5	28	1.1	0	0	1	1	8	0	0	0	1	6	1	1	105		1	32		0	0	74	0	0
0	49	1	61	172	20.62	1	1	1	0	1	33	1	0	0	0	1	ZG	25	8	19.9	111	315	21.5	0	17	28.7	1.3	0	0	1	1	8	0	0	0	1	6	1	1	60	1	1	14		0	0	11	0	0
0	76	1	48	160	18.75	1	5	0	0	0	80	1	0	1	1	1	ZG	25	7	9.7	77	277	8.4	0	13.9	27.9	1	0	0	1	1	8	0	0	0	0		0		24	0	1	20		0	0		0	0
0	58	1	51	175	16.65	1	5	1	0	0	60	0	0	1	1	1	ZG	35	5	9.5	79	209	5.4	1	17.7	79	1.4	0	0	1	1	8	0	1	1	1	6	1	1	142	0	1	15		0	0	81	0	1
0	65	1	55	172	18.59	1	3	0	0	0		0	0	0	0	1	MR	50	0	8.9	118	272	14.2	0	13.4	33.4	1	0	0	1	1	8	0	0	0	1	8	2	0		0	1	12		0	0	27	0	0
0	64	1	65	161	25.08	0	7	0	0	0	55	1	0	1	1	1		45	7	21	86	52	9.7	1	20.7	32.2	1.7	1	0	1	1	8	0	0	0	0				14		0	11		0	0		0	0
0	49	1	45	167	16.24	1	3	1	0	0	30	1	0	0	0	1	TW	25	5	17.3	74	303	26.4	1				0	0	1	0	6	0	1	1	1	6	2	0	123	1	1	22		0	0	32	0	0
0	88	1	46	169	16.04	1	3	0	1	1	25	1	0	0	1	1	SP	30	5	11.2	71	309	39.3	0				1	0	1	1	6	0	0	0	0		0	0	134	0	0	8		0	0		0	0
0	69	0	33	157	13.23	1	9	0	0	0		0	0	0	0	1	MR	40	7.5	9.5	99	479	4.7	0				0	0	1	1	6	0	0	0	0		0	0	24	0	1	10		0	0		0	0
0	67	1	62	175	20.24	0	5	0	0	0	60	0	0	1	1	1	AW	35	7.5	5.6	72	139	47.5	0				1	0	1	1	8	0	0	0	1	8	2	1	170	0	0	14		0	0	31	0	0
0	87	0	70	148	31.82	1	1	0	0	1	69	0	0	0	0	1	TW	30	4.7	5.9	91	202	12.5	0	13.8	34.7	1	1	0	1	0	6	0	0	0	1	6	2	0	152	0	1	10		0	0	32	0	0
0	52	1	53	163	20.02	1	4	0	0	0	60		0	0	1	1	RM	25	5	10.9	107	406	5.4	0				0	0	1	0	8	0	0	0	0		0	0	16	0	1	7		0	0		0	0
0	61	1	55	170	19.1	1	7	1	1	0		0	1	1	1	1	RM	40	6	20.3	77	289	13.6	1	11.4	37.1	1.1	0	0	1	0	8	0	0	0	0			0	107	0	1	31		0	0		0	0
0	68	0	65	150	28.89	1	3	1	1	1	35	1	0	0	0	1	RM	21	5	8.5	78	311	9.8	0				0	0	1	1	8	0	1	1	1	6	4	1	50	0	1	16		0	0	2	0	0
0	32	0	52	165	19.1	1	4	0	0	0		1	1	0	0	1	RM	40	8	12.5	96	280	9.9	0	11.4	33.6	1.1	0	0	1	1	6	0	0	0	1	6	4	0	94	1	1	7		0	0		0	0
0	75	0	74	156	30.6	1	3	1	1	1	70		0	0	0	1	KS	40	4	11.3	81	148	9.2	0				0	0	1	1	8	0		0	1	8	4	1	131	0	0	13		0	0	77	0	0
0	61	1	55	170	19.1	0	7	1	1	1	55	0	0	0	0	1	RM	24	6	20.3	77	289	13.6	0	11.4	37.1	1.1	0	0	1	0	8	0	0	0	1	8	3	1	108	1	1	3		0	0	35	0	0
0	46	0	42	150	18.76	1	2	0	0	0		1	0	0	0	1	TW	25	8	11.1	75	532	2.5	0				0	0	1	0	6	0	0	0	1	6	1	0	70	0	1	16		0	0	44	0	0
0	74	1	62	160	24.15	1	3	1	0	0	49	0	1	0	0	1	KS	21	1.8	19.1	83	399	26.3	1				0	0	1	1	8	0	0	0	1	6	1	1	249	1	1	16		0	0		0	0
0	66	0	108	156	44	1	3	1	1	1	45	0	0	0	0	1	TW	50	6.2	15.3	98	290	23.3	0	11.7	27.1	1.1	0	0	1	0	6	0	0	0	0		0	0	373		0	2		0	0		0	0
0	62	0	68	160	26.56	0	5	0	0	0		0	0	0	0	1	TW	60	14	3.4	91	63	21.8	0	14.2	34.1	1.3	0	0	1	0	6	0	0	0	0		0	0	66		0	28		0	0		0	0
0	103	0	44	157	17.85	0	5	0	0	0	69	0	0	0	0	1	KA	40	8	13.7	93	245	21	0	15	29	1.1	0	0	1	1	6	0	0	0	1	6	2	1		0	1	9		0	0	21	0	0
0	92	1	80	170	27.68	0	5	0	0	0	68	0	0	1	1	1	SP	40	6	12.6	97	255	21.6	0	16	28.6	1.2	0	0	1	0	6	0	0	0	1	6	1	0	122		0	1		0	0	14	0	0
0	61	1	115	178	36.3	0	7	1	1	1	55	1	0	0	0	1	TW	40	7	8.9	90	360	23.9	0				0	0	1	0	8	0	0	0	0		0		35		0	21		0	0		0	0
0	30	1	94	172	31.71	1	4	1	0	0	65	1	0	0	0	1	SP	40	5	15.2	115	343	5.9	0	14.4	33	1.1	0	0	1	0	8	0	0	0	1	6	2	1	113	1	1	11		0	0	29	0	0
[truncated: 1 more columns]
